# Supplementary material for: Reducing Defects in Organic-Lead Halide Perovskite Film by Delayed Thermal Annealing Combined with KI/I2 for Efficient Perovskite Solar Cells
Source: Nanomaterials (Basel). 2021 Jun 18;11(6):1607. doi: 10.3390/nano11061607 (PMC8234527; doi:10.3390/nano11061607)
Supplement: Supplementary file 1 [file nanomaterials-11-01607-s001.zip]

Archive with 1 entries (1 files):
- nanomaterials-1235447-supplementary.pdf
